# Supplementary material for: Tumor Microenvironment Hijacks and Accelerates a Physiological Myeloid Senescence Signature Associated with Pan-Cancer Immunosuppression and Prognostic Stratification
Source: Int J Mol Sci. 2026 Jun 24;27(13):5688. doi: 10.3390/ijms27135688 (PMC13361799; doi:10.3390/ijms27135688)
Supplement: Supplementary file 1 [file ijms-27-05688-s001.zip]

Archive with 2 entries (2 files):
- ijms-4358368-Supplementary Materials.pdf
- ijms-4358368-Supplementary table.xlsx
