# Supplementary material for: Tumor Microenvironment Hijacks and Accelerates a Physiological Myeloid Senescence Signature Associated with Pan-Cancer Immunosuppression and Prognostic Stratification
Source: Int J Mol Sci. 2026 Jun 24;27(13):5688. doi: 10.3390/ijms27135688 (PMC13361799; doi:10.3390/ijms27135688)
Supplement: Supplementary file 1 [file ijms-27-05688-s001.zip › ijms-4358368-Supplementary table.xlsx]

## Sheet: Table1
Myeloid	Lymphocyte	Epithelium	Endothelium	Fibroblast
CD1C	CD3E	EPCAM	VWF	COL1A1
CD1E	CD2	KRT18	RAMP2	TAGLN
CD68	CD3D	CD24	PECAM1	DCN
CD163	MS4A1	KRT19	CLDN5
MRC1	CD79A
C1QA	JCHAIN
CST3	IGHA1
LYZ	IGHG1
CD14	KLRD1
FCER1A	KLRB1
SLC18A2	GNLY
TPSB2	NKG7
FCN1
S100A9
S100A8

## Sheet: Table2
Cell_Age	Gen_Age	Csgene	Aging_Map	Casella_Up	Sencan_Geneset	Purcell	Hernandez	Msigdb：Senescence/Aging
AAK1	A2M	ZNF148	ZNF277	TMEM159	AL512306.2	OASL	FAM214B	AKT1
ABCB1	ABL1	ZMYND11	ZNF148	CHPF2	AL133243.3	APOL1	P4HA2	CAT
ABI3	ADCY5	ZMPSTE24	ZMYND11	SLC9A7	SNRPA	IFI27	CCND1	FOXO3
ABI3BP	AGPAT2	ZMAT3	ZMPSTE24	PLOD1	AL136295.5	COL17A1	DYNLT3	GH1
ACKR1	AGTR1	ZBTB7A	ZMIZ1	FAM234B	ITGB1BP2	CD82	SCOC	GHR
ADCK5	AIFM1	YY1	ZMAT3	DHRS7	OR7E122P	IL32	TAF13	HRAS
AGT	AKT1	YPEL3	ZKSCAN3	SRPX	C14orf93	APOL3	TOLLIP	IGF1
AHR	APEX1	YBX1	ZEB2	SRPX2	TMCO6	C3	GBE1	IGF1R
AKT1	APOC3	WRN	ZBTB7A	TNFSF13B	RTEL1	CTSS	CHMP5	PIK3CA
ALOX15B	APOE	WNT5A	YY1	PDLIM1	SRSF2	RSPO3	UFM1	PIK3CG
AR	APP	WNT16	YWHAZ	ELMOD1	AC115284.2	HERC5	DGKA	PIK3R1
ARF1	APTX	ULK3	YPEL3	CCND3	NKIRAS1	PLAU	PLXNA3	SHC1
ARG2	AR	UHRF1	YBX1	TMEM30A	AC114490.1	BIRC3	DDA1	SOD1
ARG2	ARHGAP1	UBN1	YAP1	STAT1	PLA2G4C	CLDN1	TMEM87B	SOD2
ARID1A	ARNTL	UBE3A	XRN1	RND3	AC074387.1	CD163L1	ZBTB7A	SOD3
ARID1B	ATF2	UBE2E1	XRCC6	TMEM59	KANTR	MYD88	RAI14	E2F1
ARID4B	ATM	UBE2D1	XRCC5	SARAF	ARL6IP4	IL1B	TSPAN13	E2F3
ARPC1B	ATP5O	UBE2C	WRN	SLCO2B1	C2orf42	TNFAIP3	ZNHIT1	NF1
ARRB1	ATR	UBC	WNT5A	ARRDC4	AC068946.1	BATF2	ACADVL	PTEN
ASF1A	BAK1	UBB	WNT16	PAM	BTN1A1	GNG11	SLC10A3	ALDH1A3
ASF1A	BAX	UBA52	WNT1	WDR78	DDX58	PMAIP1	POFUT2	AOPEP
ASXL2	BCL2	TYMS	VEGFA	WDR63	JMJD7	MLKL	B4GALT7	CCN2
ATF6	BDNF	TXN	VCP	NCSTN	LINC02158	GCA	BCL2L2	CCND1
ATF6	BLM	TWIST1	VASH1	SLC16A14	PCIF1	DUSP6	NOL3	CD44
ATF6	BMI1	TSLP	USP1	GPR155	ZNFX1	ICAM1	KLC1	CDKN1A
ATF6	BRCA1	TSC22D1	ULK3	CLDN1	SRSF7	ATF3	PLK3	CDKN1C
ATF6	BRCA2	TRIM10	UHRF1	JCAD	STX3	LGALS9	SLC16A3	CDKN2A
ATF6	BSCL2	TP73	UCP3	BLCAP	MAP1LC3B	GMPR	ADPGK	CDKN2B
ATG10	BUB1B	TP63	UCP2	FILIP1L	CIDECP1	ISG20		CDKN2D
ATR	BUB3	TP53	UCP1	TAP1	DLEU2L	CXCL2		CITED2
ATRAID	C1QA	TOPBP1	UCHL1	TNFRSF10C	CDHR4	TNFRSF18		CLTB
ATRX	CACNA1A	TOP1	UBTD1	SAMD9L	SNHG3			COL1A2
ATRX	CAT	TNRC6C	UBQLN4	SMCO3	TRIM52-AS1			CREG1
ATXN10	CCNA2	TNRC6B	UBN1	POFUT2	ALG6			CRYAB
AXL	CDC42	TNRC6A	UBE3A	KIAA1671	H2AC20			CXCL14
BAP1	CDK1	TNIK	UBE2I	LRP10	AL390719.1			CYP1B1
BCL2	CDK7	TNFSF13	UBE2E1	DIO2	OVGP1			EIF2S2
BCL2L2	CDKN1A	TNF	UBE2D1	MAP4K3-DT	BLOC1S3			ESM1
BCLAF1	CDKN2A	TMEM140	UBE2C	LINC02154	HMGN2			F3
BHLHE40	CDKN2B	TINF2	UBC	TM4SF1-AS1	BRAP			FILIP1L
BHLHE40	CEBPA	TGFB2	UBB	PTCHD4	TRA2B			FN1
BHLHE40	CEBPB	TGFB1	UBA52	H2AJ	ATG4A			GSN
BHLHE40	CETP	TFDP1	TYMS	PURPL	TPRG1L			GUK1
BIN1	CHEK2	TERT	TXN		CZIB			HBS1L
BLK	CISD2	TERF2IP	TWIST1		AL049840.5			HPS5
BMP4	CLOCK	TERF2	TSLP		RBM10			HSPA2
BMP4	CLU	TERF1	TSC22D1		AC022211.3			HTATIP2
BMPR2	CNR1	TCF3	TRPV1		TAC3			IFI16
BNIP3L	COQ7	TBX3	TRIM10		TPCN2			IFNG
BRAF	CREB1	TBX2	TREX1		TAF6			IGFBP1
BRD7	CREBBP	TAGLN	TRAP1		NRF1			IGFBP2
BTG1	CSNK1E	TADA3	TPP2		ZNF2			IGFBP3
BTG2	CTF1	SUZ12	TP73		MAMDC4			IGFBP4
CAPNS1	CTGF	SUN1	TP63		HAUS4			IGFBP5
CAPNS1	CTNNB1	STAT6	TP53BP2		HMGB1			IGFBP6
CARF	DBN1	STAT3	TP53BP1		CCDC174			IGFBP7
CARF	DDIT3	STAT1	TP53		SLC23A3			IGSF3
CASP2	DGAT1	SRSF3	TOPBP1		ZNF628			ING1
CAV1	DLL3	SRSF1	TOP3B		THAP7			IRF5
CAVIN1	E2F1	SRF	TOP2B		TMEM217			IRF7
CCL2	EEF1A1	SREBF1	TOP2A		AC147067.1			ISG15
CCN2	EEF1E1	SPINT2	TOP1		SLC25A45			MAP1LC3B
CCN6	EEF2	SP1	TNRC6C		ANP32B			MAP2K3
CCND1	EFEMP1	SOX5	TNRC6B		H4C8			MDM2
CD34	EGF	SOD2	TNRC6A		AL162581.1			MMP1
CD82	EGFR	SNAI1	TNIK		UFM1			NDN
CDC6	EGR1	SMURF2	TNFSF13		HNRNPA1			NME2
CDK18	EIF5A2	SMC6	TNF		CATSPERG			NRG1
CDK5	ELN	SMC5	TMEM158		SRSF4			OPTN
CDK5R1	EMD	SMARCB1	TMEM140		TRAPPC12			PEA15
CDKN1A	EP300	SMARCA2	TINF2		RBM14			RAB13
CDKN1A	EPOR	SMAD9	TIMP1		GPN3			RAB31
CDKN1A	EPS8	SMAD7	TGFBR2		ZDHHC12			RAB5B
CDKN1B	ERBB2	SMAD6	TGFB2		FOXD4L1			RABGGTA
CDKN1C	ERCC1	SMAD5	TGFB1		EEFSEC			RAC1
CDKN2A	ERCC2	SMAD4	TFDP1P2		RFPL4A			RBL2
CDKN2A	ERCC3	SMAD3	TFDP1		SFPQ			RGL2
CDKN2A	ERCC4	SMAD2	TFAP2A		DHPS			RHOB
CDKN2AIP	ERCC5	SMAD1	TERT		UGT2B15			RRAS
CDKN2AIP	ERCC6	SLC16A7	TERF2IP		R3HCC1L			S100A11
CDKN2B	ERCC8	SLC13A3	TERF2		AL441992.2			SERPINB2
CEACAM1	ESR1	SKIL	TERF1		NRM			SERPINE1
CEBPB	FAS	SIRT6	TERC		ZNF674			SMPD1
CHD5	FEN1	SIRT3	TCF3		NT5C			SMURF2
CHD5	FGF21	SIRT1	TBX3		THOC6			SOD1
CHEK1	FGF23	SHC1	TBX2		AC139530.1			SPARC
CHEK2	FGFR1	SEPN1	TBP		UBE4B			STAT1
CHUK	FLT1	SENP1	TAGLN		TRIM35			TES
CKB	FOS	SCMH1	TAF1		CRYZL1			TFAP2A
CLCA2	FOXM1	SATB1	TADA3		IFIT2			TGFB1I1
CPEB1	FOXO1	S100A6	SUZ12		WDYHV1			THBS1
CREG1	FOXO3	RXRB	SUV39H1		RNF103			TNFAIP2
CTNNB1	FOXO4	RRM2	SUN1		RUNDC1			TNFAIP3
CXCL1	GCLC	RRM1	SUMO1		SREBF1			TP53
CXCR2	GCLM	RPS6KA6	STUB1		RPL7A			TSPYL5
CXCR2	GDF11	RPS6KA3	STK11		ZBTB12			VIM
CYBB	GH1	RPS6KA2	STAT6		TECR			AGR2
DAO	GHR	RPS6KA1	STAT5B		AC022413.2			ANXA1
DDB2	GHRH	RPS27AP11	STAT5A		ADGRF2			AQP3
DHCR24	GHRHR	RPS27A	STAT3		ZNF490			C15orf48
DHRS2	GPX1	RPL5	STAT2		PPP2R5B			CEACAM5
DLC1	GPX4	RNF2	STAT1		CCDC34			CEACAM6
DMTF1	GRB2	RNF114	SSTR3		RNF111			CLDN4
DPP4	GRN	RNASET2	SST		HNRNPM			CLDN7
DUSP1	GSK3A	RIT1	SRSF3		CDKN1A			CLIC3
DYRK1A	GSK3B	RING1	SRSF1		WDR34			CRABP2
E2F1	GSR	RHOA	SRF		ALOX15P1			CXCL17
E2F7	GSS	RELA	SREBF1		C18orf32			DSC2
EEF1E1	GSTA4	RECQL4	SQSTM1		RASSF3			ELF3
EGLN1	GSTP1	RBX1	SPRTN		PITPNA-AS1			FABP5
EGR2	GTF2H2	RBP2	SP1		ZFYVE1			GPRC5A
EHF	H2AFX	RBM38	SOX5		NDUFC1			IGFBP3
EID3	HBP1	RBL2	SOX2		THAP6			IL1RN
EIF2AK2	HDAC1	RBL1	SOD2		UQCRC1			KRT13
ENG	HDAC2	RBBP7	SOD1		ISG15			KRT16
ENTPD7	HDAC3	RBBP4P1	SOCS2		NEURL3			KRT17
EP300	HELLS	RBBP4	SNCG		IFIT1			KRT6A
EP300	HESX1	RB1	SNAI1		STK38L			KRT6B
ERBB2	HIC1	RASSF1	SMURF2		AFF4			KRT7
ERRFI1	HIF1A	RAN	SMC6		HNRNPR			LCN2
ERVW-1	HMGB1	RAF1	SMC5		SOS1			LY6D
ESRRB	HMGB2	RAD50	SMAD9		ZNF564			LYPD3
ETS1	HOXB7	RAC1	SMAD7		FOS			MAL2
ETS2	HOXC4	PTRF	SMAD6		MAGEB6			MALL
ETV6	HRAS	PTEN	SMAD5		MRPS31P4			MUC4
EWSR1	HSF1	PSMD14	SMAD4		SPIDR			PDZK1IP1
FANCD2	HSP90AA1	PSMB5	SMAD3		HAUS5			PI3
FASN	HSPA1A	PROX1	SMAD2		AL592148.3			PRSS22
FASTK	HSPA1B	PRL	SMAD1		ANAPC15			PSCA
FBXO22	HSPA8	PRKDC	SLC30A10		ITGAM			S100A7
FBXO31	HSPA9	PRKCI	SLC16A7		TRNAU1AP			S100A8
FBXO4	HSPD1	PRKCD	SLC13A3		NDUFA12			S100A9
FGFR1	HTRA2	PRKAA2	SLC13A1		GFY			S100P
FGFR3	HTT	PRG2	SLC12A2		MRPS24			SAA1
FOXA1	IFNB1	PPP1R13B	SKIL		AC073283.2			SERPINB1
FOXO1	IGF1	PPM1D	SIRT7		IPCEF1			SERPINB3
FOXO4	IGF1R	PPARG	SIRT6		CCDC59			SERPINB4
FOXP3	IGF2	PPARD	SIRT4					SLPI
GADD45G	IGFBP2	POU2F1	SIRT3					SPRR1B
GATA4	IGFBP3	POT1	SIRT2					SPRR2A
GATA4	IKBKB	PNPT1	SIRT1					SPRR2D
GDF15	IL2	PML	SIN3A					SPRR3
GDF15	IL2RG	PLK1	SHC1					SULT2B1
GEMIN2	IL6	PLAUR	SERPING1					TACSTD2
GJA1	IL7	PLA2R1	SERPINF1					TSPAN1
GKN1	IL7R	PIN1	SERPINE1					WFDC2
GNG11	INS	PIM1	SERPINB2					ABI3
GNMT	INSR	PIK3CA	SENP1					ABL1
GRIK2	IRS1	PIAS4	SELENON					AKT3
GRK4	IRS2	PHC3	SDHC					ARG2
GRK6	JAK2	PHC2	SCMH1					ATM
HBP1	JUN	PHC1P1	SCAP					B2M
HDAC1	JUND	PHC1	SATB1					BCL6
HEPACAM	KCNA3	PHB	S100B					BMAL1
HIPK2	KL	PGR	S100A6					BMPR1A
HIRA	LEP	PGD	RXRB					BRCA2
HK3	LEPR	PEBP1	RWDD1					CALR
HMGA1	LMNA	PDGFB	RUNX1					CDK2
HMGA2	LMNB1	PCNA	RSL1D1					CDK6
HNRNPC	LRP2	PBRM1	RRM2B					CDKN1A
HOPX	MAP3K5	PAX3	RRM2					CDKN1B
HRAS	MAPK14	PARP1	RRM1					CDKN2A
HSPA9	MAPK3	OPA1	RPS6KA6					CDKN2B
HTRA1	MAPK8	NTN4	RPS6KA3					CGAS
HTRA1	MAPK9	NSMCE2	RPS6KA2					CITED2
IFI16	MAPT	NR1H2	RPS6KA1					COMP
IFNG	MAX	NPTXR	RPS27AP11					DNAJA3
IGFBP1	MDM2	NOX4	RPS27A					ECRG4
IGFBP3	MED1	NINJ1	RPL5					EEF1E1
IGFBP5	MIF	NFKB1	RPA1					FBXO4
IGFBP7	MLH1	NEK6	ROMO1					FBXO5
IGFBP7	MSRA	NDRG1	RNF2					FZR1
IKBKG	MT-CO1	NDN	RNF114					H2AX
IL1A	MT1E	NCAM1	RNASET2					HLA-G
IL1R1	MTOR	NBN	RIT1					HMGA1
IL6	MXD1	NAMPT	RING1					HMGA2
IL6	MXI1	MYC	RICTOR					HRAS
ING1	MYC	MYBL2	RHOA					ID2
ING2	NBN	MXD1	RGN					IGF1R
ING5	NCOR1	MTOR	RET					ING2
IRF1	NCOR2	MSN	RECQL4					KAT5
IRF3	NFE2L1	MRE11A	RBX1					KAT6A
IRF5	NFE2L2	MOV10	RBP2					KIR2DL4
IRF7	NFKB1	MORC3	RBM38					LMNA
ITGB3	NFKB2	MMP7	RBL2					MAGEA2
ITGB3	NFKBIA	MKNK1	RBL1					MAGEA2B
ITGB4	NGF	MIR34A	RBBP4P1					MAP2K1
ITPK1	NGFR	MIR30A	RB1					MAP2K3
ITPKB	NOG	MIR29A	RASSF5					MAP2K4
ITPR1	NR3C1	MIR299	RASSF1					MAP2K6
ITPR2	NRG1	MIR22	RAE1					MAP2K7
ITPR3	NUDT1	MIR217	RAD51					MAP3K3
ITSN2	PAPPA	MIR21	RAD50					MAP3K5
JAK2	PARP1	MIR205	RACK1					MAPK10
JUNB	PCK1	MIR203A	RAC1					MAPK11
KAT5	PCMT1	MIR191	PYCR1					MAPK14
KCNA1	PCNA	MIR146A	PVT1					MAPK8
KDM6B	PDGFB	MIR141	PTPN11					MAPK9
KEAP1	PDGFRA	MIR10B	PTPN1					MAPKAPK5
KLF4	PDGFRB	MINK1	PTK2B					MIF
KNDC1	PDPK1	MIF	PTK2					MIR10A
LATS2	PEX5	MFN1	PTGS2					MIR146A
LAYN	PIK3CA	MECP2	PTEN					MIR17
LIMK1	PIK3CB	MDM2	PSMB5					MIR188
LPAR1	PIK3R1	MCRS1	PSEN1					MIR20B
LY6D	PIN1	MCM3AP	PROX1					MIR217
MAD1L1	PLAU	MCL1	PROP1					MIR22
MAP2K1	PLCG2	MAPKAPK5	PRODH					MIR34A
MAP2K2	PMCH	MAPKAPK3	PRMT6					MIR543
MAP2K6	PML	MAPKAPK2	PRL					MIR590
MAP2K7	POLA1	MAPK9	PRKCI					MNT
MAP3K14	POLB	MAPK8	PRKCD					MORC3
MAP3K5	POLD1	MAPK7	PRKCA					NEK4
MAP3K6	POLG	MAPK3	PRKAA2					NEK6
MAP3K7	PON1	MAPK14	PRELP					NPM1
MAPK1	POU1F1	MAPK11	PRDX1					NSMCE2
MAPK12	PPARA	MAPK10	PPP1R13B					NUAK1
MAPK14	PPARG	MAPK1	PPP1CA					NUP62
MAPK14	PPARGC1A	MAP4K4	PPARGC1A					OPA1
MAPKAPK5	PPM1D	MAP3K5	PPARG					PAWR
MARCKS	PPP1CA	MAP3K1	PPARD					PLA2R1
MAST1	PRDX1	MAP2K7	PPARA					PLK2
MATK	PRKCA	MAP2K6	POU5F1					PML
MAVS	PRKCD	MAP2K4	POU2F1					PNPT1
MCRS1	PRKDC	MAP2K3	POU1F1					PRELP
MCU	PROP1	MAP2K1	POT1					PRKCD
MDP1	PSEN1	MAML1	PON1					PRMT6
MEN1	PTEN	MAGEA2	POLB					PTEN
MEOX1	PTGS2	MAD2L1BP	PNPT1					RBL1
METTL14	PTK2	MAD2L1	PML					RSL1D1
MINK1	PTK2B	LOC649620	PMCH					SIRT1
MME	PTPN1	LOC647654	PLK2					SIRT6
MME	PTPN11	LOC441488	PLK1					SMC5
MNX1	PYCR1	LMNB1	PLD2					SMC6
MOB3A	RAD51	LMNA	PLCG2					SPI1
MORC3	RAD52	LGALS9	PLA2R1					SRF
MOS	RAE1	LDLRAP1	PINK1					TBX2
MST1	RB1	KRT5	PIK3R1					TBX3
MT1G	RECQL4	KRAS	PIAS4					TERC
MVK	RELA	KL	PHC3					TERF2
MVP	RET	KIT	PHC2					TERT
MXD4	RGN	KIR2DL4	PHC1P1					TOP2B
NADK	RICTOR	KIF2C	PHC1					TP53
NCAPH2	RPA1	KIAA1524	PGR					TP63
NDRG1	S100B	KDM6B	PGD					TWIST1
NDST2	SDHC	KDM2B	PEX5					ULK3
NEK4	SERPINE1	KCNJ12	PENK					VASH1
NEK4	SHC1	KAT6A	PEBP1					WNT1
NF2	SIN3A	JUN	PDPK1					WNT16
NFKBIA	SIRT1	JDP2	PDGFRB					WRN
NFKBIA	SIRT3	JAK2	PDGFRA					YBX1
NINJ1	SIRT6	ITGB4	PDGFB					YPEL3
NLRX1	SIRT7	IRS1	PDCD4					ZKSCAN3
NOLC1	SLC13A1	IRF7	PCNA					ZMIZ1
NOTCH1	SNCG	IRF5	PCMT1					ZMPSTE24
NOTCH3	SOCS2	IRF3	PCK1					ZNF277
NOX1	SOD1	ING1	PBRM1					ABI3
NOX4	SOD2	ILF3	PAX5					ARG2
NOX4	SP1	IL6	PAX3					B2M
NQO1	SPRTN	IL4	PAWR					CGAS
NRAS	SQSTM1	IL21	PATZ1					EEF1E1
NRSN2	SST	IL15	PARP1					HLA-G
NUAK1	SSTR3	IL12B	PAPPA					KIR2DL4
OGT	STAT3	IGFBP7	PANDAR					MIR10A
ORAI1	STAT5A	IGFBP5	PAK4					MIR146A
OTX2	STAT5B	IGFBP3	PABPN1					MIR188
PAK2	STK11	IGFBP1	OPA1					MIR20B
PAK4	STUB1	IGF1R	NUP62					MIR217
PBRM1	SUMO1	IGF1	NUDT1					MIR22
PCGF2	SUN1	IFNG	NUAK1					MIR34A
PDCD10	TAF1	IFI16	NTN4					MORC3
PDCD10	TBP	IDO1	NSUN2					PAWR
PDGFB	TCF3	IDH1	NRG1					SIRT1
PDIK1L	TERC	ID2	NR3C1					TP53
PDPK1	TERF1	ID1	NR1H2					YPEL3
PDZD2	TERF2	HYOU1	NQO1					CDKN1A
PEA15	TERT	HSPB1	NPY5R					HMGA1
PEA15	TFAP2A	HSPA9	NPTXR					HMGA2
PEBP1	TFDP1	HSPA5	NPM1					HRAS
PEX19	TGFB1	HSPA1A	NOX4					PML
PGR	TNF	HRAS	NOX1					SPI1
PHB	TOP1	HNRNPA1	NOTCH3					ABI3
PI4KB	TOP2A	HMGA2	NOTCH1					ABL1
PIK3R5	TOP2B	HMGA1	NOG					AKT3
PIM1	TOP3B	HJURP	NINJ1					ARG2
PIM1	TP53	HIST4H4	NGFR					B2M
PIN1	TP53BP1	HIST3H3	NGF					BCL6
PINX1	TP63	HIST3H2BB	NFKBIA					BMAL1
PITX1	TP73	HIST2H4B	NFKB2					BMPR1A
PLA2G2A	TPP2	HIST2H4A	NFKB1					CDK6
PLA2R1	TRAP1	HIST2H3D	NFE2L2					CGAS
PLA2R1	TRPV1	HIST2H3C	NFE2L1					EEF1E1
PML	TXN	HIST2H3A	NES					FBXO5
PMVK	UBB	HIST2H2BE	NEK6					FZR1
PNPT1	UBE2I	HIST2H2AC	NEK4					HLA-G
POU3F1	UCHL1	HIST2H2AA4	NDRG1					HMGA2
POU5F1	UCP1	HIST2H2AA3	NCOR2					ING2
PPARG	UCP2	HIST1H4L	NCOR1					KIR2DL4
PPP2R1A	UCP3	HIST1H4K	NCAM1					MAP3K3
PPP2R5A	VCP	HIST1H4J	NBN					MIF
PRKCD	VEGFA	HIST1H4I	NAMPT					MIR10A
PRKCH	WRN	HIST1H4H	MYBL2					MIR146A
PRKD1	XPA	HIST1H4F	MXD1					MIR17
PRODH	XRCC5	HIST1H4E	MTOR					MIR188
PROX1	XRCC6	HIST1H4D	MT1E					MIR20B
PTGS2	YWHAZ	HIST1H4C	MSRA					MIR217
PTGS2	ZMPSTE24	HIST1H4B	MSN					MIR22
PTTG1		HIST1H4A	MSH2					MIR34A
PURB		HIST1H3J	MOV10					MIR543
RAF1		HIST1H3I	MORF4					MIR590
RAP1GAP		HIST1H3H	MORC3					MORC3
RARB		HIST1H3G	MNT					NEK4
RASSF1		HIST1H3F	MMP7					NEK6
RASSF1		HIST1H3E	MMP13					NUAK1
RASSF5		HIST1H3D	MME					PAWR
RB1		HIST1H3C	MLH1					PLK2
RBL1		HIST1H3B	MKNK1					PNPT1
RBL2		HIST1H3A	MIRLET7I					PTEN
RBM38		HIST1H2BO	MIRLET7G					RBL1
RBP1		HIST1H2BN	MIRLET7D					RSL1D1
RBPJ		HIST1H2BM	MIRLET7B					SIRT1
RELA		HIST1H2BL	MIR99A					SIRT6
RELB		HIST1H2BK	MIR877					TBX2
RNASEL		HIST1H2BJ	MIR671					TERC
ROMO1		HIST1H2BI	MIR5100					TERF2
RPL11		HIST1H2BH	MIR494					TERT
RPL11		HIST1H2BG	MIR483					TP53
RPS14		HIST1H2BF	MIR449A					TWIST1
RPS6KB1		HIST1H2BE	MIR378B					VASH1
RPS6KB1		HIST1H2BD	MIR378A					WNT1
RPTOR		HIST1H2BC	MIR377					YBX1
RRP8		HIST1H2BB	MIR370					YPEL3
RTN4		HIST1H2BA	MIR34C					ZKSCAN3
RUNX1		HIST1H2AJ	MIR34B					ZMPSTE24
SALL1		HIST1H2AE	MIR34A					ZNF277
SELENBP1		HIST1H2AD	MIR342					ATM
SERPINB2		HIST1H2AC	MIR335					ATR
SERPINE1		HIST1H2AB	MIR31					CDKN1A
SFN		HIRA	MIR30A					CDKN2A
SFRP1		HIF1A	MIR29A					CHEK1
SIAH1		HEPACAM	MIR299					CHEK2
SIK1		HELLS	MIR296					CTC1
SIN3B		HDAC1	MIR27A					ERCC1
SLC13A3		HBEGF	MIR25					MIR21
SLC31A2		HAVCR2	MIR24-2					MME
SLC5A2		H3F3B	MIR24-1					PLA2R1
SMAD1		H3F3AP6	MIR23B					ROMO1
SMAD3		H3F3AP5	MIR23A					SERPINE1
SMAD5		H3F3A	MIR22					TERT
SMARCB1		H2BFS	MIR217					TP53
SMURF2		H2AFZ	MIR211					WNT16
SOCS1		H2AFX	MIR21					WRN
SOCS1		H2AFB1	MIR20A					BMAL1
SOD2		GUCY2C	MIR205					CDKN1A
SORBS2		GSK3B	MIR203A					MAPK14
SOX1		GPI	MIR193B					MAPKAPK5
SOX2		GNAO1	MIR191					PLA2R1
SOX5		GJA1	MIR188					SIRT1
SP1		GAPDH	MIR183					TP53
SPARC		GADD45G	MIR16-2					WNT16
SPI1		G6PD	MIR16-1					ACD
SPIN1		FZR1	MIR15B					AGO1
SPOP		FOXO1	MIR15A					AGO3
SREBF1		FOXM1	MIR152					AGO4
SREBF1		FOXA3	MIR146A					ANAPC1
SRSF1		FOXA2	MIR143					ANAPC10
SSX2		FOXA1	MIR141					ANAPC11
STAG2		FOS	MIR140					ANAPC15
STAT1		FIS1	MIR137					ANAPC16
STAT3		FGFR2	MIR134					ANAPC2
STAT5A		FGF2	MIR132					ANAPC4
STAT5B		FANCD2	MIR130A					ANAPC5
STAT6		EZH2	MIR128-2					ANAPC7
STK32C		EWSR1	MIR128-1					ASF1A
STK4		ETS2	MIR125A					ATM
STK40		ETS1	MIR10B					BMI1
SUMO2		ESR2	MINK1					CABIN1
SUMO3		ERRFI1	MIF					CBX2
SYK		ERGIC2	MFN1					CBX4
TAGLN		ERF	MEF2A					CBX6
TBPL1		EREG	MED1					CBX8
TGFB1I1		ERBB2	MECP2					CCNA1
TGFBI		EP400	MDM2					CCNA2
TIGAR		ENG	MCRS1					CCNE1
TLR10		ELN	MCM3AP					CCNE2
TLR2		EIF5A	MAX					CDC16
TLR3		EHMT2	MARCHF5					CDC23
TMEM9B		EHMT1	MAPT					CDC26
TNFSF15		EHF	MAPKAPK5					CDC27
TOM1		EGR1	MAPKAPK3					CDK2
TOP1		EGFR	MAPKAPK2					CDK4
TOP3A		EEF1B2	MAPK9					CDK6
TP53		EEF1A1	MAPK8					CDKN1A
TP53		EED	MAPK7					CDKN1B
TP53		E2F7	MAPK3					CDKN2A
TP53BP1		E2F3	MAPK14					CDKN2B
TP53BP2		E2F2	MAPK11					CDKN2C
TP53INP1		E2F1	MAPK10					CDKN2D
TP63		DUSP6	MAPK1					CEBPB
TRIM28		DUSP4	MAP4K4					CXCL8
TXNIP		DPY30	MAP3K5					E2F1
TXNIP		DNMT3A	MAP3K3					E2F2
TYK2		DNM1L	MAP3K1					E2F3
UBTD1		DNAJC2	MAP2K7					EED
UBTD1		DKK1	MAP2K6					EHMT1
ULK3		DKC1	MAP2K4					EHMT2
USP28		DEK	MAP2K3					EP400
VCAN		DAXX	MAP2K1					ERF
VENTX		CYP3A4	MAML1					ETS1
WIF1		CXCR2	MAGEA2					ETS2
WNT16		CXCL8	MAD2L1BP					EZH2
WNT5A		CTSZ	MAD2L1					FOS
XAF1		CTSD	LRRK2					FZR1
XPO1		CTNNAL1	LRP2					H1-0
YPEL3		CSNK2A1	LRP1					H1-1
ZCCHC10		CRTC2	LOXL2					H1-2
ZFP36		CRTC1	LMNB1					H1-3
		CPEB1	LMNA					H1-4
		CNOT6L	LITAF					H1-5
		CNOT6	LGALS9					H2AB1
		CLU	LEPR					H2AC14
		CKB	LEP					H2AC18
		CHEK1	LDLRAP1					H2AC19
		CENPA	KYNU					H2AC20
		CEBPG	KRTAP4-9					H2AC4
		CEBPB	KRT5					H2AC6
		CDKN2D	KRT25					H2AC7
		CDKN2C	KRT16					H2AC8
		CDKN2B	KLRK1					H2AJ
		CDKN2AIP	KLF4					H2AX
		CDKN2A	KL					H2AZ2
		CDKN1B	KIF2C					H2BC1
		CDKN1A	KDM6B					H2BC10
		CDK6	KDM5A					H2BC11
		CDK4	KDM2B					H2BC12
		CDK2	KCNJ12					H2BC12L
		CDK1	KCNE2					H2BC13
		CDC42	KCNA3					H2BC14
		CDC27	KAT6A					H2BC15
		CDC26P1	JDP2					H2BC17
		CDC26	JAK2					H2BC21
		CDC23	ITGB4					H2BC26
		CDC16	ITGB2					H2BC3
		CD44	IRS2					H2BC4
		CCNE2	IRS1					H2BC5
		CCNE1	IRF7					H2BC6
		CCND1	IRF5					H2BC7
		CCNA2	IRF3					H2BC8
		CCNA1	INSR					H2BC9
		CBX8	INS					H3-3A
		CBX6	INPP5D					H3-3B
		CBX4	ING2					H3-4
		CBX2	ING1					H3C1
		CBS	ILK					H3C10
		CAV1	ILF3					H3C11
		CALR	IL7R					H3C12
		CALCA	IL7					H3C13
		CABIN1	IL6					H3C14
		C2orf40	IL4					H3C15
		BUB1B	IL2RG					H3C2
		BUB1	IL21					H3C3
		BTG3	IL2					H3C4
		BRD7	IL15					H3C6
		BRCA1	IL12B					H3C7
		BRAF	IKBKB					H3C8
		BMI1	IGFBP7					H4C1
		BIRC5	IGFBP5					H4C11
		BCL2L11	IGFBP3					H4C12
		BCL2L1	IGFBP2					H4C13
		BCL2	IGFBP1					H4C14
		BACH1	IGF2					H4C15
		B3GAT1	IGF1R					H4C16
		AURKB	IGF1					H4C2
		ATM	IFNG					H4C3
		ATF7IP	IFNB1					H4C4
		ASS1	IFI16					H4C5
		ASF1A	IDH1					H4C6
		ARNTL	IDE					H4C8
		ARHGAP18	ID2					H4C9
		APEX1	ICMT					HIRA
		ANXA5	HYOU1					HMGA1
		ANAPC7	HYAL2					HMGA2
		ANAPC5	HTT					ID1
		ANAPC4	HTRA2					IFNB1
		ANAPC2	HTR2A					IGFBP7
		ANAPC11	HSPD1					IL1A
		ANAPC10	HSPB1					IL6
		ANAPC1	HSPA9					JUN
		AKT1	HSPA8					KAT5
		AIMP2	HSPA5					KDM6B
		AIM2	HSPA1B					LMNB1
		AGT	HSPA1A					MAP2K3
		AGR2	HSP90AA1					MAP2K4
		AGO4	HSF1					MAP2K6
		AGO3	HOXC4					MAP2K7
		AGO2	HOXB7					MAP3K5
		AGO1	HNRNPA1					MAP4K4
		AGER	HMOX1					MAPK1
		ACKR1	HMGB2					MAPK10
		ACD	HMGB1					MAPK11
		ABI3BP	HMGA2					MAPK14
		ABCA1	HMGA1					MAPK3
			HJURP					MAPK7
			HIRA					MAPK8
			HIF1A					MAPK9
			HIC1					MAPKAPK2
			HGF					MAPKAPK3
			HESX1					MAPKAPK5
			HEPACAM					MDM2
			HELT					MDM4
			HDAC4					MINK1
			HDAC3					MIR24-1
			HDAC2					MIR24-2
			HDAC1					MOV10
			HBP1					MRE11
			HBEGF					NBN
			HAVCR2					NFKB1
			HAS2					PHC1
			H4C9					PHC2
			H4C8					PHC3
			H4C6					POT1
			H4C5					RAD50
			H4C4					RB1
			H4C3					RBBP4
			H4C2					RBBP7
			H4C15					RELA
			H4C14					RING1
			H4C13					RNF2
			H4C12					RPS27A
			H4C11					RPS6KA1
			H4C1					RPS6KA2
			H4-16					RPS6KA3
			H3P44					SCMH1
			H3P16					SP1
			H3C8					STAT3
			H3C7					SUZ12
			H3C6					TERF1
			H3C4					TERF2
			H3C3					TERF2IP
			H3C2					TFDP1
			H3C15					TFDP2
			H3C14					TINF2
			H3C13					TNIK
			H3C12					TNRC6A
			H3C11					TNRC6B
			H3C10					TNRC6C
			H3C1					TP53
			H3-4					TXN
			H3-3B					UBA52
			H3-3A					UBB
			H2BU1					UBC
			H2BC9					UBE2C
			H2BC8					UBE2D1
			H2BC7					UBE2E1
			H2BC6					UBE2S
			H2BC5					UBN1
			H2BC4					VENTX
			H2BC3					ACD
			H2BC21					ASF1A
			H2BC17					ATM
			H2BC15					CABIN1
			H2BC14					CCNA1
			H2BC13					CCNA2
			H2BC12					CCNE1
			H2BC11					CCNE2
			H2BC10					CDK2
			H2BC1					CDKN1A
			H2AZ1					CDKN1B
			H2AX					EP400
			H2AC8					H1-0
			H2AC7					H1-1
			H2AC6					H1-2
			H2AC4					H1-3
			H2AC20					H1-4
			H2AC19					H1-5
			H2AC18					H2AB1
			H2AC14					H2AC14
			H2AB1					H2AC18
			H19					H2AC19
			GUCY2C					H2AC20
			GTF2H2					H2AC4
			GSTP1					H2AC6
			GSTA4					H2AC7
			GSS					H2AC8
			GSR					H2AJ
			GSN					H2AX
			GSK3B					H2AZ2
			GSK3A					H2BC1
			GRN					H2BC10
			GRM5					H2BC11
			GRB2					H2BC12
			GPX4					H2BC12L
			GPX1					H2BC13
			GPI					H2BC14
			GNRH1					H2BC15
			GNL3					H2BC17
			GNAO1					H2BC21
			GLRX2					H2BC26
			GLA					H2BC3
			GJA1					H2BC4
			GHRHR					H2BC5
			GHRH					H2BC6
			GHR					H2BC7
			GH1					H2BC8
			GDF15					H2BC9
			GDF11					H3-4
			GCLM					H4C1
			GCLC					H4C11
			GBA					H4C12
			GAPDH					H4C13
			GADD45G					H4C14
			G6PD					H4C15
			FZR1					H4C16
			FSTL1					H4C2
			FOXP3					H4C3
			FOXO4					H4C4
			FOXO3					H4C5
			FOXO1					H4C6
			FOXM1					H4C8
			FOXG1					H4C9
			FOXA3					HIRA
			FOXA2					HMGA1
			FOXA1					HMGA2
			FLT1					KAT5
			FGFR2					LMNB1
			FGFR1					MRE11
			FGF23					NBN
			FGF21					POT1
			FGF2					RAD50
			FEN1					RB1
			FBXO5					TERF1
			FASN					TERF2
			FAS					TERF2IP
			FANCD2					TINF2
			EZH2					TP53
			EWSR1					UBN1
			ESR2					AGO1
			ESR1					AGO3
			ERRFI1					AGO4
			ERGIC2					CDK4
			ERF					CDK6
			EREG					CDKN2A
			ERBB2					CDKN2B
			EPS8					CDKN2C
			EPOR					CDKN2D
			EPO					E2F1
			EP400					E2F2
			EP300					E2F3
			ENO3					ERF
			ENG					ETS1
			ENDOG					ETS2
			EMD					ID1
			ELN					MAPK1
			EIF5A2					MAPK3
			EIF5A					MDM2
			EIF2S1					MDM4
			EHMT2					MIR24-1
			EHMT1					MIR24-2
			EHF					MOV10
			EGR1					RB1
			EGFR					RPS27A
			EGF					SP1
			EFEMP1					TFDP1
			EEF2					TFDP2
			EEF1E1					TNRC6A
			EEF1B2					TNRC6B
			EEF1A1					TNRC6C
			EED					TP53
			ECRG4					UBA52
			E2F7					UBB
			E2F3					UBC
			E2F2					AGO1
			E2F1					AGO3
			DUSP6					AGO4
			DUSP4					BMI1
			DUSP16					CBX2
			DUSP1					CBX4
			DPY30					CBX6
			DPP4					CBX8
			DNMT3A					CDK4
			DNMT1					CDK6
			DNM1L					CDKN2A
			DNAJC2					CDKN2B
			DNAJA3					CDKN2C
			DLL3					CDKN2D
			DKK1					E2F1
			DKC1					E2F2
			DIRAS3					E2F3
			DGCR8					EED
			DGAT1					EZH2
			DEK					FOS
			DDIT3					H2AB1
			DDB2					H2AC14
			DCN					H2AC18
			DBN1					H2AC19
			DAXX					H2AC20
			DAG1					H2AC4
			CYP3A4					H2AC6
			CYP1A1					H2AC7
			CXCR2					H2AC8
			CXCL8					H2AJ
			CTSZ					H2AX
			CTSV					H2AZ2
			CTSD					H2BC1
			CTSC					H2BC10
			CTNNB1					H2BC11
			CTNNAL1					H2BC12
			CTNNA1					H2BC12L
			CTF1					H2BC13
			CTC1					H2BC14
			CST1					H2BC15
			CSNK2A1					H2BC17
			CSNK1E					H2BC21
			CRTC2					H2BC26
			CRTC1					H2BC3
			CREBBP					H2BC4
			CREB1					H2BC5
			CPT1C					H2BC6
			CPEB1					H2BC7
			COMP					H2BC8
			CNR1					H2BC9
			CNOT6L					H3-3A
			CNOT6					H3-3B
			CLU					H3C1
			CLOCK					H3C10
			CKB					H3C11
			CISD2					H3C12
			CIP2A					H3C13
			CHEK2					H3C14
			CHEK1					H3C15
			CGAS					H3C2
			CETP					H3C3
			CENPA					H3C4
			CEBPG					H3C6
			CEBPB					H3C7
			CEBPA					H3C8
			CDKN2D					H4C1
			CDKN2C					H4C11
			CDKN2B					H4C12
			CDKN2AIP					H4C13
			CDKN2A					H4C14
			CDKN1C					H4C15
			CDKN1B					H4C16
			CDKN1A					H4C2
			CDK7					H4C3
			CDK6					H4C4
			CDK5					H4C5
			CDK4					H4C6
			CDK2					H4C8
			CDK1					H4C9
			CDC42					IFNB1
			CDC27P6					JUN
			CDC27P5					KDM6B
			CDC27					MAP2K3
			CDC26P1					MAP2K4
			CDC26					MAP2K6
			CDC23					MAP2K7
			CDC16					MAP3K5
			CD47					MAP4K4
			CD44					MAPK1
			CD38					MAPK10
			CD36					MAPK11
			CCNE2					MAPK14
			CCNE1					MAPK3
			CCND1					MAPK8
			CCNA2					MAPK9
			CCNA1					MAPKAPK2
			CCN2					MAPKAPK3
			CCL2					MAPKAPK5
			CCAR2					MDM2
			CBX8					MDM4
			CBX6					MINK1
			CBX4					MIR24-1
			CBX2					MIR24-2
			CBS					MOV10
			CAVIN1					PHC1
			CAV1					PHC2
			CAT					PHC3
			CASP9					RBBP4
			CASP2					RBBP7
			CARM1					RING1
			CALR					RNF2
			CALCA					RPS27A
			CACNA1A					SCMH1
			CABLES1					SUZ12
			CABIN1					TFDP1
			C1QA					TFDP2
			BUB3					TNIK
			BUB1B					TNRC6A
			BUB1					TNRC6B
			BTG3					TNRC6C
			BTG2					TP53
			BRD7					TXN
			BRD4					UBA52
			BRCA2					UBB
			BRCA1					UBC
			BMPR1A					ANAPC1
			BMP4					ANAPC10
			BLM					ANAPC11
			BIRC5					ANAPC15
			BGLAP					ANAPC16
			BDNF					ANAPC2
			BCL6					ANAPC4
			BCL2L12					ANAPC5
			BCL2L11					ANAPC7
			BCL2L1					CCNA1
			BCL2					CCNA2
			BAZ1A					CDC16
			BAK1					CDC23
			BACH1					CDC26
			B2M					CDC27
			AURKB					CDK2
			ATRX					CDK4
			ATR					CDK6
			ATP8A2					CDKN1A
			ATP2B1					CDKN1B
			ATM					CDKN2A
			ATF7IP					CDKN2B
			ATF6					CDKN2C
			ATF4					CDKN2D
			ATF3					CEBPB
			ATF2					CXCL8
			ASS1					EHMT1
			ASF1A					EHMT2
			ASAH1					FOS
			ARNTL					FZR1
			ARHGAP18					H2AB1
			ARHGAP1					H2AC14
			ARG2					H2AC18
			ARG1					H2AC19
			AR					H2AC20
			APTX					H2AC4
			APP					H2AC6
			APOE					H2AC7
			APOD					H2AC8
			APOC3					H2AJ
			APEX1					H2AX
			APC					H2AZ2
			APAF1					H2BC1
			ANXA5					H2BC10
			ANAPC7					H2BC11
			ANAPC5					H2BC12
			ANAPC4					H2BC12L
			ANAPC2					H2BC13
			ANAPC11					H2BC14
			ANAPC10					H2BC15
			ANAPC1					H2BC17
			AMH					H2BC21
			ALK					H2BC26
			AKTIP					H2BC3
			AKT3					H2BC4
			AKT1					H2BC5
			AIMP2					H2BC6
			AIM2					H2BC7
			AIFM1					H2BC8
			AGTR1					H2BC9
			AGT					H3-3A
			AGPAT2					H3-3B
			AGO4					H3C1
			AGO3					H3C10
			AGO2					H3C11
			AGO1					H3C12
			AGER					H3C13
			ADRA1A					H3C14
			ADM					H3C15
			ADCY5					H3C2
			ADAMTS5					H3C3
			ADAM10					H3C4
			ADA					H3C6
			ACVR2B					H3C7
			ACLY					H3C8
			ACKR1					H4C1
			ACD					H4C11
			ACACA					H4C12
			ABI3BP					H4C13
			ABCA1					H4C14
			ABAT					H4C15
			A2M					H4C16
								H4C2
								H4C3
								H4C4
								H4C5
								H4C6
								H4C8
								H4C9
								IGFBP7
								IL1A
								IL6
								JUN
								MAPK1
								MAPK3
								MAPK7
								NFKB1
								RELA
								RPS27A
								RPS6KA1
								RPS6KA2
								RPS6KA3
								STAT3
								UBA52
								UBB
								UBC
								UBE2C
								UBE2D1
								UBE2E1
								UBE2S
								VENTX
								A2M
								ABCA8
								ADAMTS5
								ALDH3A2
								APLP1
								BACE1
								C7
								CCDC85B
								CCND2
								CDKN1A
								CLIP1
								COX7A1
								GABBR2
								GBX2
								GMFG
								HBG1
								HBG2
								HSD17B2
								IVNS1ABP
								LCAT
								MMP3
								NRG1
								PSTPIP2
								RAPGEF4
								SIM2
								SLC4A4
								SNCA
								TFAP4
								TSPAN12
								USF2
								VAMP8
								WFDC1
								ZMAT3
								ADIPOR2
								ANXA3
								ANXA5
								APOD
								B2M
								C1QA
								C1QB
								C1QC
								C3
								C4A
								CLIC4
								CLU
								CTSS
								DCLK1
								DERL1
								EFCAB14
								EFEMP1
								FCGR2A
								FCGR2B
								GBP2
								GFAP
								GNS
								GPNMB
								GSTA1
								H1-2
								HBA1
								HCST
								HLA-G
								IL33
								JCHAIN
								LAPTM5
								LGALS3
								LITAF
								LYZ
								MGST1
								MPEG1
								MSN
								MT1F
								NDRG1
								NPC2
								PCSK6
								PSMD11
								PTGES3
								RASA3
								RNF213
								S100A4
								S100A6
								SERPING1
								SGK1
								SPP1
								TMED10
								TXNIP
								VAT1
								VWF
								CDIN1
								EIF3L
								FRA10AC1
								GNAL
								GOLPH3
								ITGA2
								PLD3
								PMEPA1
								RTCB
								SAT1
								SHC3
								SNX8
								SOAT1
								TAF10
								ZNF260
								COMP
								CRYAB
								CST6
								FMOD
								HTRA1
								MMP12
								PTGS1

## Sheet: Table3
A2M
ABCA1
B2M
C3
CD44
CEBPB
CREG1
CXCL8
EEF1A1
EREG
FOS
GAPDH
GPX1
GSN
HSPA8
HSPB1
ID2
LMNA
MXD1
NAMPT
NFKBIA
RAC1
RPL5
RPS27A
S100A6
SOD2
TNFAIP3
TXNIP
YBX1
NR1H3
SPI1
FOSL2
STAT1
REL
JUNB

## Sheet: Table4
CDKN1A
AKT1
CCND1
CDKN2A
CDKN2B
CEBPB
E2F1
IGFBP3
IL6
MAP3K5
MAPK14
PML
PRKCD
RB1
SOD2
SP1
STAT1
STAT3
TP53
TP63
ASF1A
ATR
BCL2
CDKN1B
CHEK1
CHEK2
EEF1E1
ERBB2
FOXO1
HDAC1
HIRA
HMGA1
HMGA2
HRAS
HSPA9
IFI16
IFNG
IGFBP1
IGFBP5
IGFBP7
ING1
IRF5
IRF7
JAK2
KDM6B
MAP2K1
MAP2K6
MAP2K7
MAPK1
MAPKAPK5
MINK1
MORC3
NDRG1
PDGFB
PLA2R1
PNPT1
PPARG
RBL1
RBL2
RELA
SERPINE1
SMURF2
SREBF1
TOP1
ULK3
WNT16
YPEL3
ATM
CCNA2
CLU
FOS
IGF1
IGF1R
LMNA
LMNB1
MAPK3
MAPK8
MAPK9
MDM2
MIF
NBN
NFKB1
PTEN
SHC1
SIRT1
SIRT6
TERF1
TERF2
TERT
TFDP1
TXN
UBB
WRN
ZMPSTE24
ABI3BP
ACKR1
AGT
AR
ARG2
BRD7
CAV1
CCN2
CDKN1C
CDKN2AIP
CKB
CPEB1
CTNNB1
CXCR2
E2F7
EHF
ENG
EP300
ERRFI1
ETS1
ETS2
EWSR1
FANCD2
FGFR1
FOXA1
FOXO4
GADD45G
GJA1
HBP1
HEPACAM
ING2
IRF3
ITGB4
MCRS1
MME
NEK4
NFKBIA
NINJ1
NOX4
NUAK1
PBRM1
PDPK1
PEBP1
PGR
PIN1
PROX1
PTGS2
RASSF1
RBM38
ROMO1
SERPINB2
SLC13A3
SMAD1
SMAD3
SMAD5
SOX5
SRSF1
STAT5A
STAT5B
STAT6
TAGLN
TP53BP1
WNT5A
A2M
APEX1
ARNTL
BMI1
BRCA1
BRCA2
BUB1B
C1QA
CAT
CDC42
CDK1
EEF1A1
EFEMP1
EGFR
EGR1
ELN
FOXM1
FOXO3
GH1
GHR
GSK3B
HIF1A
HMGB1
HSPA1A
IFNB1
IGFBP2
IRS1
JUN
KL
MTOR
MXD1
NRG1
PARP1
PCNA
PIK3CA
PIK3R1
RECQL4
SIRT3
SOD1
SUN1
TCF3
TERC
TFAP2A
TGFB1
TNF
TOP2B
TP73
ZMAT3
ZBTB7A
YBX1
UBN1
UBE2E1
UBE2D1
UBE2C
UBC
UBA52
TWIST1
TNRC6C
TNRC6B
TNRC6A
TNIK
TINF2
TERF2IP
TBX3
TBX2
SUZ12
SRF
SMC6
SMC5
SCMH1
S100A6
RPS6KA3
RPS6KA2
RPS6KA1
RPS27A
RNF2
RING1
RAD50
RAC1
POT1
PHC3
PHC2
PHC1
OPA1
NEK6
MSN
MOV10
MIR34A
MIR22
MIR217
MIR21
MIR146A
MAPKAPK3
MAPKAPK2
MAPK7
MAPK11
MAPK10
MAP4K4
MAP2K4
MAP2K3
MAGEA2
LGALS9
KAT6A
ID2
HNRNPA1
FZR1
EZH2
ERF
EP400
EHMT2
EHMT1
EED
E2F3
E2F2
DUSP6
CXCL8
CDKN2D
CDKN2C
CDK6
CDK4
CDK2
CDC27
CDC26
CDC23
CDC16
CD44
CCNE2
CCNE1
CCNA1
CBX8
CBX6
CBX4
CBX2
CALR
CABIN1
ANXA5
ANAPC7
ANAPC5
ANAPC4
ANAPC2
ANAPC11
ANAPC10
ANAPC1
AGO4
AGO3
AGO1
ACD
H4C8
H2AC20
ABI3
ATF6
ATRX
BCL2L2
BMP4
BRAF
BTG2
CASP2
CAVIN1
CCL2
CD82
CDK5
CREG1
DDB2
DPP4
DUSP1
FASN
FBXO4
FOXP3
GDF15
GNG11
HTRA1
IL1A
KAT5
KLF4
LY6D
NOTCH1
NOTCH3
NOX1
NQO1
PAK4
PEA15
PHB
PIM1
POU5F1
PRODH
RAF1
RASSF5
RUNX1
SMARCB1
SOX2
SPARC
SPI1
TGFB1I1
TP53BP2
TXNIP
UBTD1
VENTX
ABL1
ADCY5
AGPAT2
AGTR1
AIFM1
APOC3
APOE
APP
APTX
ARHGAP1
ATF2
BAK1
BDNF
BLM
BUB3
CACNA1A
CDK7
CEBPA
CETP
CISD2
CLOCK
CNR1
CREB1
CREBBP
CSNK1E
CTF1
DBN1
DDIT3
DGAT1
DLL3
EEF2
EGF
EIF5A2
EMD
EPOR
EPS8
ERCC1
ESR1
FAS
FEN1
FGF21
FGF23
FLT1
GCLC
GCLM
GDF11
GHRH
GHRHR
GPX1
GPX4
GRB2
GRN
GSK3A
GSR
GSS
GSTA4
GSTP1
GTF2H2
H2AFX
HDAC2
HDAC3
HELLS
HESX1
HIC1
HMGB2
HOXB7
HOXC4
HSF1
HSP90AA1
HSPA1B
HSPA8
HSPD1
HTRA2
HTT
IGF2
IKBKB
IL2
IL2RG
IL7
IL7R
INS
INSR
IRS2
KCNA3
LEP
LEPR
LRP2
MAPT
MAX
MED1
MLH1
MSRA
MT1E
MYC
NCOR1
NCOR2
NFE2L1
NFE2L2
NFKB2
NGF
NGFR
NOG
NR3C1
NUDT1
PAPPA
PCK1
PCMT1
PDGFRA
PDGFRB
PEX5
PLAU
PLCG2
PMCH
POLB
PON1
POU1F1
PPARA
PPARGC1A
PPM1D
PPP1CA
PRDX1
PRKCA
PRKDC
PROP1
PSEN1
PTK2
PTK2B
PTPN1
PTPN11
PYCR1
RAD51
RAE1
RET
RGN
RICTOR
RPA1
S100B
SDHC
SIN3A
SIRT7
SLC13A1
SNCG
SOCS2
SPRTN
SQSTM1
SST
SSTR3
STK11
STUB1
SUMO1
TAF1
TBP
TOP2A
TOP3B
TPP2
TRAP1
TRPV1
UBE2I
UCHL1
UCP1
UCP2
UCP3
VCP
VEGFA
XRCC5
XRCC6
YWHAZ
ZNF148
ZMYND11
YY1
UHRF1
UBE3A
TYMS
TSLP
TSC22D1
TRIM10
TOPBP1
TNFSF13
TMEM140
TGFB2
TADA3
SRSF3
SNAI1
SMAD9
SMAD7
SMAD6
SMAD4
SMAD2
SLC16A7
SKIL
SENP1
SATB1
RXRB
RRM2
RRM1
RPS6KA6
RPS27AP11
RPL5
RNF114
RNASET2
RIT1
RHOA
RBX1
RBP2
RBBP7
RBBP4P1
RBBP4
PSMB5
PRL
PRKCI
PRKAA2
PPP1R13B
PPARD
POU2F1
PLK1
PIAS4
PHC1P1
PGD
PAX3
NTN4
NSMCE2
NR1H2
NPTXR
NDN
NCAM1
NAMPT
MYBL2
MMP7
MKNK1
MIR30A
MIR29A
MIR299
MIR205
MIR203A
MIR191
MIR141
MIR10B
MFN1
MECP2
MCM3AP
MAP3K1
MAML1
MAD2L1BP
MAD2L1
LDLRAP1
KRT5
KIR2DL4
KIF2C
KDM2B
KCNJ12
JDP2
ILF3
IL4
IL21
IL15
IL12B
IDH1
ID1
HYOU1
HSPB1
HSPA5
HJURP
HBEGF
HAVCR2
GUCY2C
GPI
GNAO1
GAPDH
G6PD
FOXA3
FOXA2
FGFR2
FGF2
ESR2
ERGIC2
EREG
EIF5A
EEF1B2
DUSP4
DPY30
DNMT3A
DNM1L
DNAJC2
DKK1
DKC1
DEK
DAXX
CYP3A4
CTSZ
CTSD
CTNNAL1
CSNK2A1
CRTC2
CRTC1
CNOT6L
CNOT6
CENPA
CEBPG
CDC26P1
CBS
CALCA
BUB1
BTG3
BIRC5
BCL2L11
BCL2L1
BACH1
AURKB
ATF7IP
ASS1
ARHGAP18
AIMP2
AIM2
AGR2
AGO2
AGER
ABCA1
ZNF277
ZMIZ1
ZKSCAN3
WNT1
VASH1
SERPING1
RSL1D1
PRMT6
PRELP
PLK2
PAWR
NUP62
NPM1
MNT
MIR24-2
MIR24-1
MIR188
MAP3K3
LITAF
KRT16
H4C9
H4C6
H4C5
H4C4
H4C3
H4C2
H4C15
H4C14
H4C13
H4C12
H4C11
H4C1
H3C8
H3C7
H3C6
H3C4
H3C3
H3C2
H3C15
H3C14
H3C13
H3C12
H3C11
H3C10
H3C1
H3-4
H3-3B
H3-3A
H2BC9
H2BC8
H2BC7
H2BC6
H2BC5
H2BC4
H2BC3
H2BC21
H2BC17
H2BC15
H2BC14
H2BC13
H2BC12
H2BC11
H2BC10
H2BC1
H2AX
H2AC8
H2AC7
H2AC6
H2AC4
H2AC19
H2AC18
H2AC14
H2AB1
GSN
FBXO5
ECRG4
DNAJA3
CTC1
COMP
CGAS
BMPR1A
BCL6
B2M
ATF3
APOD
AKT3
ADAMTS5
CLDN1
FILIP1L
POFUT2
H2AJ
MAP1LC3B
UFM1
ISG15
ANAPC15
C3
CTSS
TNFAIP3

## Sheet: Table5
Breast	ccRCC	CRC	Gastric	NSCLC	Ova	Prostate	RCC
MIF	MHC-II	COLLAGEN	MHC-I	APP	COLLAGEN	MIF	MIF
CypA	APP	LAMININ	MIF	MIF	MHC-II	MHC-I	COLLAGEN
APP	MIF	APP	COLLAGEN	CypA	APP	APP	APP
MHC-I	COLLAGEN	MHC-II	CypA	MK	LAMININ	CypA	SPP1
MHC-II	SPP1	GALECTIN	APP	MHC-II	MIF	CD99	CypA
COLLAGEN	CypA	CLDN	CD99	FN1	MHC-I	MK	MHC-II
CD99	MHC-I	MK	LAMININ	THBS	FN1	MHC-II	ANGPTL
MK	VEGF	CD99	GALECTIN	CD99	MK	CLEC	IGFBP
GALECTIN	CD99	MHC-I	MK	LAMININ	CypA	COLLAGEN	LAMININ
CLDN	LAMININ	MIF	MHC-II	GALECTIN	GALECTIN	GALECTIN	FN1
FN1	GALECTIN	FN1	ANNEXIN	ADGRE	SPP1	CLDN	CD99
LAMININ	IGFBP	CEACAM	SPP1	COLLAGEN	CD99	THBS	EGF
ANNEXIN	MK	ANNEXIN	CXCL	CEACAM	CLDN	PTN	VEGF
CXCL	ANGPTL	THBS	FN1	MHC-I	THBS	CXCL	MK
CCL	FN1	CDH	THBS	VISFATIN	COMPLEMENT	ANNEXIN	GALECTIN
ADGRE	ANNEXIN	CD45	CLEC	EGF	ANNEXIN	SELE	VISFATIN
THBS	ADGRE	ADGRE	SELE	CLEC	ADGRE	GDF	PTN
CLEC	COMPLEMENT	VEGF	VISFATIN	ICAM	ICAM	ESAM	ApoE
CD45	ApoE	DESMOSOME	PARs	ANNEXIN	VEGF	ICAM	THBS
ApoE	EGF	PARs	ICAM	JAM	CLEC	VISFATIN	CLEC
ICAM	CLEC	ICAM	PTN	PECAM1	VISFATIN	CALCR	ADGRE
SPP1	PTN	EGF	ApoE	CD45	CCL	VEGF	ADGRG
EGF	PECAM1	CLEC	JAM	CLDN	THY1	TNF	ANNEXIN
PECAM1	CD46	GDF	RESISTIN	RESISTIN	GRN	CD46	ICAM
PTN	ICAM	CypA	PLAU	GDF	PTN	LCK	GDF
VISFATIN	GDF	SPP1	ESAM	PLAU	ApoE	IFN-II	PECAM1
PLAU	VCAM	PECAM1	CLDN	TRAIL	SEMA4	CD160	NOTCH
ANGPTL	NOTCH	JAM	IGFBP	SPP1	IGFBP	COMPLEMENT	ESAM
IGFBP	CALCR	CXCL	VEGF	COMPLEMENT	JAM	OSM	THY1
SELE	VISFATIN	EPHB	CCL	GRN	PLAU	CSF	CALCR
PECAM2	PARs	CDH1	THY1	TENASCIN	ADGRG	SELL	TWEAK
GRN	THY1	GRN	IFN-II	UGRP1	TNF	JAM	CLDN
JAM	CD45	CCL	LCK	EPHA	PARs	NOTCH	COMPLEMENT
THY1	ADGRG	ADGRG	CTSG	MPZ	CD46	CD39	CD46
ESAM	CADM	TRAIL	EGF	SEMA4	NOTCH	LAIR1	GAS
LAIR1	GAS	THY1	GAS	CDH	TGFb	GAP	TNF
IFN-II	TWEAK	VISFATIN	TRAIL	ApoE	CXCL	CD34	TRAIL
VEGF	CLDN	PTN	GDF	PECAM2	NECTIN	FLRT	CXCL
CD46	BAFF	GAS	COMPLEMENT	OCLN	GAP	CDH	GRN
BAFF	THBS	IGFBP	TENASCIN	TWEAK	HSPG	Netrin	ANGPT
CDH	ESAM	ApoE	EPHA	ADGRG	CD45	CDH5	EDN
MPZ	EDN	BAFF	CDH	CDH1	PECAM1	SEMA4	OSM
ADGRG	TRAIL	TNF	HSPG	LIGHT	MPZ	CADM	PARs
CEACAM	GRN	MPZ	LAIR1	PROS	GAS	PDGF	PLAU
DESMOSOME	GAP	EPHA	IL1	IL6	SEMA3	DESMOSOME	IL1
SELL	TGFb	CALCR	CD46	FLRT	CADM	MPZ	CD70
NOTCH	PDGF	HSPG	NOTCH	OSM	SELL		KLK
TNF	CD70	PECAM2	CDH5	GAS	BAFF		KIT
LCK	SELL	SEMA3	GAP	TGFb	AGRN		EPHA
COMPLEMENT	RESISTIN	CDH5	ANGPTL	SEMA3	TRAIL		JAM
PARs	PROS	TGFb	BAFF	LAIR1	RESISTIN		ADGRA
SEMA3	PECAM2	COMPLEMENT	OCLN	NRXN	LAIR1		CD45
TENASCIN	CXCL	TENASCIN	FGF	AGRN	ApoA		FGF
CDH5	CCL	NOTCH	CDH1	PARs	PERIOSTIN		PTPRM
CD6	IFN-II	LAIR1	MPZ	IL1	CDH		GAP
GAS	ANGPT	SELL	DESMOSOME	NOTCH	IL16		VCAM
CD86	JAM	GUCA	PROS	GAP	VCAM		PROS
EPHA	LAIR1	PLAU	CSF	DESMOSOME	DESMOSOME		CDH5
SELPLG	SEMA4	CSF	CALCR	HSPG	PECAM2		LAIR1
HSPG	CTSG	KLK	PTPRM	ESAM	IFN-II		CSPG4
TGFb	CSF	PROS	KLK	SLITRK	ANGPT		SEMA7
TWEAK	CDH5	ADGRA	SEMA4	PTPRM	TWEAK		HSPG
GDF	CSPG4	PERIOSTIN	AGRN		CDH5		SELL
CALCR	CHEMERIN	SEMA4	SEMA6		ESAM		SEMA3
CD34	ADGRA	CHEMERIN			CSF		PECAM2
OSM	CDH	SEMA6			KLK		PDGF
SEMA4	DESMOSOME	CTSG			IL1		DESMOSOME
EDN	PTPRM	CD86			ANGPTL		CDH
TRAIL	IL16	GAP			ncWNT		NRXN
CHEMERIN	ncWNT	ANGPTL			CDH1		CSF
APRIL	LCK	PDGF			LIGHT		ApoB
ANGPT	SELPLG	ncWNT			SELPLG		SEMA4
GAP	NECTIN	PTPRM			EPHA		EPHB
EPHB	EPHA	AGRN			SIRP		MHC-I
PERIOSTIN	CD160	CD6			EPHB		NCAM
PROS	PLAU	PTPR			IGF		AGRN
PTPR	HGF	KIT			EGF		MPZ
AGRN	HSPG	IL16			PTPR		SEMA6
IL6	OSM	SEMA5			SN		BAFF
Netrin	EPHB	SELPLG			BAG		Netrin
PTPRM	IL1	ANGPT			TENASCIN		IL16
OCLN	KIT	OSM			OSM		NT
IGF	SEMA3	VCAM			CALCR		CADM
CD39	MPZ	IGF			BMP		IL10
IL10	CX3C	CD34			CHEMERIN		SOMATOSTATIN
BMP	LIFR	EDN			CD86		IGF
FGF	SEMA6	LIFR			SEMA7
WNT	AGRN	IL1			WNT
	CDH1	NECTIN			PDGF
	SN	NEGR			Netrin
	NRXN	WNT			CD6
	PTH	FGF			ADGRA
	NCAM	BMP			FGF
	AGT	Netrin			PROS
	CD39				SEMA6
	KLK				PTPRM
	Netrin				NCAM
	NGF				CD39
	NT				CNTN
	L1CAM				ADGRL
	BAG				CD96
	IGF				ACTIVIN
	UNC5				L1CAM
	WNT				SEMA5
	ADGRL				APELIN
	FLRT				PVR
					CX3C
					FASLG
					OCLN
					UNC5
					EDN
					NTS
					LIFR
					GDF
					SLIT
					NEGR
					APJ
					ICOS
					PCDH
					FLRT
